# Supplementary material for: Sarcobesity, but not visceral fat, is an independent risk factor for complications after radical resection of colorectal cancer
Source: Front Nutr. 2023 May 16;10:1126127. doi: 10.3389/fnut.2023.1126127 (PMC10228740; doi:10.3389/fnut.2023.1126127)
Supplement: Supplementary file 1 [file Table_1.xlsx]

## Sheet: table 1
complication	BMI	VFA	SFA	TFA	V/S	sarcobesity index	sex(female0male1)	age	smoke	DM	CCI	abdominal surgery	neoadjuvant	cancer type	surgery（0open1laparscope0convertion）	stoma	blood loss	surgerytime	lymnodes	vascular invasion	TG	HDLC	glucose	Cholesterol	CEA	CA199	HGB	ALB	nutritionstage	ASA(0=1，2；1=3，4）	tumor stage（0=1，2；1=3，4）
1	17.3987	3.9048	22.728	26.6328	0.171806	0.0386461	0	15	0	0	0	0	0	0	0	0	50	140	66	1	0.82	0.62	4.05	2.41	1.27	6.6	135	33.6	0	0	1
0	17.9688	5.736	16.544	22.28	0.346712	0.316591	1	40	0	0	0	0	0	0	0	1	20	220	14	1					52.77	1200	80	24.4	1	1	1
0	19.5312	7.26	15.088	22.348	0.481177	0.354492	1	55	0	0	0	0	0	1	1	0	20	160	12	1	0.85	0.96	4.75	3.59	0.7	38.82	116	40.5	0	0	1
0	18.2149	10.368	43.56	53.928	0.238017	0.0874494	0	63	0	0	0	0	0	0	0	0	50	150	15	0	0.6	1.35	6.45	4.57	9.7	3.13	112	36.3	0	0	0
0	18.4911	12.496	84.72	97.216	0.147498	0.367098	1	60	0	1	1	0	0	0	1	0	100	230	41	0	0.51	1.26	5.58	3.63	22.33	17.1	116	36.6	0	1	0
0	18.0697	12.73	12.518	25.248	1.01694	0.533082	0	67	0	0	0	1	0	0	0	0	50	300	11	0	1.25	0.67	3.55	2.77	2.39	10.1	116	27.8	1	0	0
0	13.8408	12.768	18.448	31.216	0.692108	0.303537	1	61	0	0	0	0	0	0	1	0	150	240	30	1	1.33	0.86	4.79	3.25	6.43	671.1	99	28.8	1	0	1
0	14.0985	13.304	32.984	46.288	0.403347	0.210293	1	64	0	0	0	0	0	0	0	0	50	240	21	0	0.65	1.62	4.59	4.29	4.15	20.68	115	29.3	1	0	0
0	17.7832	13.368	40.28	53.648	0.331877	0.13014	0	67	1	1	0	0	0	0	1	0	50	250	16	1	1.15	1.39	9.72	4.79	51.98	159.4	124	36.2	0	1	0
1	15.1496	15.088	8.912	24	1.693	0.208836	0	75	1	0	0	0	0	0	1	0	100	270	28	1	1.24	0.93	5.22	3.99	27.3	147.9	103	33.3	0	0	0
0	20.1956	16.656	59.496	76.152	0.279952	0.142213	0	59	1	0	0	0	0	1	0	0	150	190	13	1	0.84	1.25	5.48	5.18	103.87	44.9	134	36.8	0	0	1
0	17.3191	16.72	49.832	66.552	0.335527	0.219954	0	64	0	0	0	1	0	0	0	0	50	90	14	0	0.7	0.97	5.42	3.85	2.5	3.9	110	30.5	1	0	0
1	17.6309	17.248	36.192	53.44	0.476569	0.226043	0	65	1	0	0	0	1	1	1	1	200	310	11	1	1.07	1	5.15	4.35	1.13	49	107	33	0	1	1
0	23.4375	18.488	19.454	37.942	0.950344	0.803128	1	54	0	0	0	0	1	0	0	1	100	310	18	1	0.55	1.28	5.02	3.86	1.71	8.83	128	35	0	0	1
1	17.5556	19.584	45.248	64.832	0.432815	0.218182	0	75	1	0	0	0	0	1	1	0	100	150	5	0	0.66	1.51	4.89	4.35	1.35	7.66	118	33.6	0	1	0
1	19.8177	20.04	71.248	91.288	0.281271	0.185281	0	54	1	0	0	1	1	1	0	1	100	210	4	0	0.64	0.84	5.74	4.17	3.31	0.8	91	32.8	1	0	0
1	14.9822	20.728	31.36	52.088	0.660969	0.301069	1	85	0	0	0	1	0	0	1	1	100	310	13	0	1.04	1.16	4.45	3.9	2.86	19.5	74	31.9	1	1	0
0	17.7999	21.72	33.52	55.24	0.647971	0.319713	1	64	0	0	0	0	0	0	1	0	50	200	33	0	1.01	1.63	4.56	5.18	1.24	3	120	35.7	0	0	0
1	17.2111	23.192	63.624	86.816	0.364517	0.330785	1	30	0	0	0	1	0	1	1	0	50	210	11	1	0.73	1.22	3.38	4.12	12.15	163.7	89	38.4	1	1	1
0	22.6003	27.952	110.64	138.592	0.252639	0.294852	1	48	0	0	0	0	0	1	1	1	20	200	18	1	0.77	1.35	5.5	4.61	1.02	16.6	145	38.4	0	1	0
0	16.3304	28.12	13.016	41.136	2.16042	0.266692	0	61	1	0	0	1	0	0	0	0	100	210	24	1	0.63	1.14	5.06	3.97	138.84	41.9	122	37.2	0	1	0
0	17.7154	28.2	24.376	52.576	1.15688	0.302575	0	80	1	0	0	0	0	0	1	0	50	220	22	0	0.99	1.41	3.62	5.27	15.64	47.9	123	34.9	0	1	0
1	20.6905	28.576	120.56	149.136	0.237027	0.318077	1	69	0	0	0	1	0	0	0	0	50	140	2	0	1.78	0.88	5.57	3.84	1.78	2.5	98	29.7	1	0	0
1	17.301	28.592	21.216	49.808	1.34766	0.342665	0	57	0	0	0	1	0	0	0	0	600	310	21	0	0.83	1.16	4.18	4.48	7.74	0.8	97	34.6	1	0	1
0	18.7305	28.864	55.488	84.352	0.520185	0.39819	1	84	1	0	0	0	0	1	0	1	50	200	15	1	0.89	1.76	5.04	7.06	12.29	58.4	95	37.2	1	1	0
0	18.4265	28.984	85.36	114.344	0.33955	0.432752	1	59	0	0	0	1	0	0	1	0	50	190	10	1	0.89	1.81	4.85	5.73	1.68	6.2	111	38.2	0	0	1
1	16.0256	29.2	76.56	105.76	0.3814	0.436446	1	60	0	0	0	0	0	0	1	0	50	220	19	0	0.88	1.32	4.47	4.76	3.23	0.8	114	38.5	0	0	1
0	21.3382	29.848	50.56	80.408	0.590348	0.27637	0	66	1	0	0	0	0	0	1	0	200	220	21	0	1.14	1.17	4.12	4.66	1.88	2	141	36.5	0	0	0
0	21.2279	31.064	57.16	88.224	0.543457	0.484709	1	67	0	0	0	0	0	0	1	0	50	220	36	0	1	1.34	5.22	3.87	2.11	6.6	125	36.6	0	0	0
0	24.6094	31.832	40.6	72.432	0.784039	0.348424	0	81	1	0	0	0	0	0	0	0	50	150	16	1	0.52	1.26	4.73	4.42	3.29	7	116	33.4	0	1	1
0	16.7657	32.6	34.832	67.432	0.935921	0.392582	0	62	1	0	0	0	0	0	1	0	100	340	19	1	1.11	0.8	5.53	3.97	3.26	2046	128	35.3	0	1	1
0	19.5717	33.392	115.92	149.312	0.288061	0.400961	1	54	0	0	0	0	0	0	1	0	50	230	13	0	0.68	1.21	5.3	4.05	9.51	68.3	86	39.8	1	0	1
0	16.955	33.664	45.816	79.48	0.734765	0.40657	0	70	0	0	0	0	0	0	0	0	50	120	28	0	0.85	0.87	6.07	3.09	2.25	14.7	102	27.3	1	1	1
1	20.9366	34.216	47.208	81.424	0.724792	0.280827	0	62	1	0	0	0	1	1	1	1	100	350	18	0	0.78	1.22	4.31	3.35	1.21	4	118	33.4	0	0	0
0	19.8407	34.28	110.16	144.44	0.311184	0.277706	0	74	0	0	0	0	0	0	1	0	50	220	31	0	0.4	1.34	4.77	3.55	2.24	5.6	131	34.9	0	0	0
0	20.7612	34.672	89.2	123.872	0.3887	0.291068	0	55	0	0	0	1	0	0	0	1	100	280	10	1	1.03	1.1	4.09	4.38	2.78	43.5	163	36.8	0	1	1
0	19.5312	34.872	8.12	42.992	4.29458	0.45759	0	71	0	0	0	0	0	0	1	0	50	240	24	0	0.58	1.64	5.58	5.64	2.93	4.5	128	34.8	0	0	0
0	26.2227	36.76	29.66	66.42	1.23938	1.73233	1	72	0	0	0	0	0	0	1	1	100	330	9	1	1.94	1.19	3.79	5.17	6.33	27.86	119	34	0	1	1
0	18.5078	37.624	69.688	107.312	0.539892	0.43506	0	71	0	0	0	0	0	1	1	0	200	160	14	0	0.94	0.99	5.07	3.73	1.23	6.2	134	33.7	0	0	1
1	18.937	37.784	86.4	124.184	0.437315	0.393583	0	71	1	0	0	0	0	1	1	0	100	290	18	0	0.56	0.8	4.81	3.13	246.12	13.06	85	34.4	1	1	0
0	15.2249	37.84	20.552	58.392	1.84118	0.554383	0	74	1	0	0	1	1	0	0	0	200	300	16	1	0.87	0.81	4.43	3.72	1.27	12.4	92	31	1	1	0
0	16.7062	39.416	25.48	64.896	1.54694	0.506945	0	75	1	0	0	0	0	0	1	0	100	160	21	0	0.68	0.95	8.81	3.34	1.8	3.4	93	32.4	1	0	0
0	22.6562	40.584	131.36	171.944	0.308952	0.538249	1	40	0	0	0	0	0	0	1	0	50	200	51	1	1.67	0.74	5.32	3.34	35.17	4.8	85	32.2	1	0	1
0	19.7777	41.568	70.16	111.728	0.592474	0.374082	1	94	0	0	0	0	0	0	0	0	70	160	16	0							104	35.1	0	1	0
1	21.0938	42.184	55.352	97.536	0.762104	0.439417	0	70	1	0	0	1	0	0	1	0	50	140	16	1	0.88	1.21	5.15	4.86	45.53	11.95	140	42.3	0	1	1
0	22.3133	42.736	87.36	130.096	0.489194	0.554494	1	48	0	0	0	1	0	0	1	0	100	220	22	0	0.89	1.45	4.78	4.07		27.54	124	40	0	0	0
0	22.6811	43.944	121.12	165.064	0.362814	0.478901	1	57	0	0	0	0	0	0	1	0	50	120	24	0	1.03	1.19	4.74	4.31	0.96	19.4	109	40.2	0	0	0
0	21.6713	44.928	38.04	82.968	1.18107	0.390542	0	52	1	0	0	1	0	0	0	0	50	150	24	1	0.62	1.03	4.51	4.21	6.24	1.6	72	29.1	1	1	0
0	22.4103	47.696	98.72	146.416	0.483144	0.363758	0	84	1	0	0	0	0	1	1	0	50	270	10	0	0.86	0.94	4.68	4	2.27	12.3	122	33.2	0	0	0
0	21.5019	47.72	91.2	138.92	0.523246	0.562736	1	55	0	0	0	0	0	0	1	0	50	170	12	0	1.04	1.19	4.73	5.15	1.01	15.6	116	40	0	0	0
0	22.0317	47.968	149.6	197.568	0.320642	0.58842	1	59	0	0	0	1	0	0	0	0	50	200	20	1	1.42	1.21	5.48	4.96	27.23	14.5	134	43.7	0	0	1
1	21.83	49.208	66.776	115.984	0.736911	0.628423	1	36	0	0	0	0	0	0	0	1	350	170	10	1	1.77	1	5.29	4.51	102.48		79	28.8	1	1	1
0	18.0802	49.48	72.088	121.568	0.686383	0.736222	1	59	0	0	0	0	0	1	1	0	50	140	12	1	0.63	1.07	4.51	4.05	3.13	17.5	136	38.3	0	0	1
1	21.5139	49.744	69.88	119.624	0.711849	0.44068	0	61	1	0	0	0	0	0	1	0	50	120	18	0	1.59	1.44	5.38	5.57	7.73	5.9	127	43.1	0	1	0
0	19.3772	50.584	62.392	112.976	0.810745	0.64232	0	55	1	0	0	0	0	0	1	0	100	160	46	1	0.78	1.39	4.9	4.91	23.72	4.8	144	41	0	0	0
0	21.6441	51.584	131.44	183.024	0.392453	0.636525	1	58	0	0	0	0	0	0	1	0	100	310	33	0	2.02	1.21	5.17	5.45	0.89	3.09	124	34.9	0	0	0
0	18.7242	51.904	50.536	102.44	1.02707	1.0446	0	79	0	0	0	0	0	0	0	0	50	130	26	1	1.02	1.16	5.11	5.06	1.44	12.3	106	38.7	0	0	0
0	20.5457	51.96	88.24	140.2	0.588849	0.859013	1	75	0	0	0	0	0	0	0	0	80	140	9	0	0.67	1.43	5.19	4.19	22.51	24.5	90	37.4	1	1	1
0	20.7612	52.36	72.688	125.048	0.720339	0.463527	0	65	0	0	0	1	0	0	1	0	20	180	16	0	0.72	0.85	6.21	2.84	39.94	2.84	72	37.2	1	1	0
0	22.0386	52.808	68.032	120.84	0.776223	0.45936	0	49	1	0	0	0	0	1	1	0	50	170	22	0	1.19	0.79	4.81	5.59	15.1	30.9	153	36.8	0	0	0
0	21.8776	53.472	56.824	110.296	0.941011	0.469712	0	75	1	0	0	0	0	0	1	0	50	190	46	0	1	1.28	5.14	3.59	3.29	12.53	125	37.1	0	0	0
0	24.794	53.496	197.6	251.096	0.270729	0.73234	1	38	0	0	0	1	0	0	0	0	100	160	34	0	1.21	0.72	4.79	3.77	6.24	402.3	89	34.3	1	0	0
0	18.75	54.72	71.416	126.136	0.766215	0.685302	1	81	0	0	0	0	0	0	0	0	50	210	28	0	1.83	1.13	4.37	4.14	1.86	27.7	134	37.6	0	1	0
0	21.9713	56.4	88.88	145.28	0.634563	0.398981	0	55	1	0	0	0	0	1	0	0	50	170	12	1	1.36	1.02	3.91	4.2	18.33	16.2	142	39.4	0	1	1
0	20.5693	56.808	102.72	159.528	0.553037	0.67693	1	47	0	0	0	1	0	0	1	0	50	170	6	1	0.81	1.3	4.52	4.16	3.58	0.8	91	38.1	1	0	1
1	22.3081	57.104	82.4	139.504	0.69301	0.686346	1	50	0	0	0	0	0	1	1	0	50	200	13	1	1.17	1.11	4.8	3.83	1.11	5.5	96	35.7	1	0	1
1	19.0311	57.16	70.232	127.392	0.813874	0.542109	0	66	1	0	0	0	0	1	0	1	150	300	11	1	0.75	0.84	5.26	3.12	2.95	10.8	93	33	1	1	1
0	20.0773	57.736	60.92	118.656	0.947735	0.621619	0	80	0	0	0	0	0	0	1	0	80	220	23	0	0.89	1.56	5.02	5.3	30.79	20.9	100	39.8	1	1	1
1	20.8889	58.352	67.824	126.176	0.860344	0.732992	1	60	0	0	0	1	0	1	1	1	50	270	12	0	1.14	1.18	4.53	5	5.54	9.8	138	39.1	0	0	0
0	19.9481	58.664	105.52	164.184	0.555951	0.695731	1	47	1	0	0	1	0	0	1	0	50	120	10	1	0.98	1.09	5.13	4.28	8.5	67.9	113	38.2	0	0	0
0	20	58.896	67.784	126.68	0.868878	1.07963	1	79	0	1	1	0	0	0	1	0	50	150	8	0	0.51	1.9	5.94	3.7	3.03	10.2	87	40.9	1	1	0
0	20.5191	59.344	85.92	145.264	0.690689	0.494204	0	51	0	0	0	0	0	1	1	1	500	430	23	0	1.28	1.24	5.95	4.71	3.17	5.4	152	42.5	0	0	0
1	18.6453	59.872	69.08	128.952	0.866705	0.607468	0	60	1	0	0	0	0	0	1	0	100	260	23	0	2.46	0.79	4	4.75	2.83	18.2	100	36.1	1	0	0
0	18.2222	60.048	78.936	138.984	0.760718	0.962925	1	81	1	0	0	0	0	0	0	0	30	110	12	0	1.27	1.01	4.68	4.39	5.51	4.2	109	36.5	0	1	0
1	18.4911	60.448	63.28	123.728	0.955247	1.08688	1	70	0	0	0	0	0	0	0	0	50	110	20	0	1.67	0.76	5.57	4.84	25.37	36.6	77	27.5	1	1	0
0	21.875	60.48	81.12	141.6	0.745562	0.976618	1	62	0	0	0	1	0	0	1	0	50	210	8	0	0.71	1.24	4.54	3.16	2.04	15.7	137	39.6	0	0	0
1	23.03	60.568	133.76	194.328	0.452811	0.516439	1	79	0	0	0	0	0	1	0	1	500	290	1	0					18.48	3.1	93	23.4	1	1	0
1	23.2254	60.864	173.12	233.984	0.351571	0.632945	1	62	0	0	0	0	0	1	1	1	100	160	17	0	1.22	0.86	5.28	4.62	4.83	8.6	86	35	1	1	0
0	15.625	60.944	79.472	140.416	0.766861	1.04256	1	68	0	1	1	1	0	0	0	0	100	140	13	1	0.56	0.86	4.31	3.45	54.62	0.8	95	32.8	1	1	0
0	21.299	61.104	99.36	160.464	0.614976	0.74372	1	64	0	0	0	1	1	1	1	1	50	300	15	0	2.09	1.4	4.38	5.23	1.58	7.4	112	44.1	0	1	1
0	22.5981	61.376	106.24	167.616	0.577711	0.513865	0	41	0	0	0	0	0	0	1	1	50	310	12	1	0.64	1.13	5.07	3.89	3.1	6.7	143	41.8	0	0	1
1	20.0155	62.888	77.584	140.472	0.81058	0.6033	0	79	0	1	0	0	0	0	1	0	50	160	10	0	1.24	1.1	4.58	4.58	26.4		85	26.9	1	0	0
0	25.2493	63.096	116.72	179.816	0.540576	0.492015	0	61	0	0	0	0	0	0	1	0	50	270	32	0	2.1	0.69	4.79	5.47	4.14	11.8	130	29.1	1	0	0
0	22.0386	63.384	81.68	145.064	0.776004	0.579167	0	59	1	0	0	0	0	0	0	0	50	190	28	1	1.23	1.4	5.1	5.66	7.32	20.04	146	44.2	0	0	1
1	20	63.792	72.832	136.624	0.875879	0.861588	1	84	0	0	0	0	0	1	0	1	400	170	20	1							115	29	1	1	0
0	23.5294	64.328	94.88	159.208	0.677993	0.489708	0	54	0	0	0	1	0	0	1	0	50	240	10	0	1.77	0.9	4.58	3.77	0.88	3.01	138	39.2	0	0	0
0	19.3792	64.544	43.368	107.912	1.48829	0.58085	0	57	1	0	0	0	0	0	0	0	50	190	18	0	0.94	1.03	5.37	3.79	2.01	7.3	97	30.3	1	0	0
0	19.8141	64.656	90.16	154.816	0.717125	1.0473	0	76	0	0	0	0	0	0	0	0	100	240	18	1	0.6	0.85	6.19	4.01	4.15	4.37	80	27.7	1	1	1
0	19.8347	65.2	85.28	150.48	0.76454	0.965068	1	62	0	0	0	1	0	0	0	0	50	110	29	1	1.16	1.27	4.74	4.62	24.62	5	78	39.4	1	0	1
0	22.0386	66.104	120.4	186.504	0.549037	0.862166	1	51	0	0	0	0	0	0	1	0	50	190	18	0	1.4	1.48	5.04	5.57	2.78	0.8	124	40.3	0	0	0
0	22.5981	66.92	98.16	165.08	0.681744	0.473401	0	36	0	0	0	0	0	1	1	0	50	480	15	0	0.65	0.87	5.2	3.5	6.81	9.45	137	42.9	0	0	1
0	22.8571	67.712	127.6	195.312	0.530658	0.515155	0	73	0	0	0	0	0	0	1	0	100	290	21	0	0.69	0.83	5.76	2.99	1.98	22.2	93	35.2	1	1	1
0	23.03	68.424	91.6	160.024	0.746987	0.581046	0	66	1	1	1	0	0	1	0	0	50	160	15	0	1.14	0.88	5.51	3.56	3.38	16.87	149	38.2	0	1	1
0	20.7612	69.32	38.624	107.944	1.79474	0.789881	0	74	1	0	0	0	0	1	1	0	30	140	15	0	0.85	1.18	4.45	4.17	11.88	0.8	135	34.2	0	1	0
0	23.8751	70.056	126	196.056	0.556	0.745911	1	55	0	0	0	0	0	0	1	0	150	290	2	0	0.88	1.86	5.21	6.87	1.55	0.8	140	41.4	0	0	0
0	21.9713	70.288	72.488	142.776	0.96965	0.600137	0	69	0	0	0	0	0	1	0	0	100	150	11	1	1.29	0.96	5.47	4.81	2.34	10	114	36.7	0	1	0
0	22.2137	70.416	72.832	143.248	0.966828	0.967997	1	57	0	1	0	1	0	0	0	0	50	110	18	0	1.64	0.71	10.2	4.57	372.08	2046	98	36.6	1	0	1
0	21.3839	71.456	115.28	186.736	0.619847	0.665574	0	62	1	0	0	0	0	1	1	1	100	400	22	0	0.48	1.43	4.38	3.73	2.41	8.5	150	39.4	0	0	0
0	24.974	71.52	147.92	219.44	0.483505	1.0277	1	68	0	0	0	1	0	0	0	0	100	170	20	0	1.03	1.02	4.5	5.29	3.41	4.3	121	34.2	0	1	1
0	22.3081	72.96	168.72	241.68	0.432432	0.913919	1	50	0	0	0	0	0	0	1	0	50	260	14	0	0.74	1.26	4.88	3.88	0.46	5.2	110	35.7	0	0	0
0	24.281	73.08	125.36	198.44	0.582961	0.534836	0	67	0	0	0	0	0	0	0	0	50	170	13	1	1.97	1.06	5.92	4.51	18	15.2	139	43.9	0	0	1
0	18.8271	73.12	35.416	108.536	2.0646	0.829401	0	57	0	1	0	0	1	1	1	0	20	100	6	0	0.64	2	6.06	4.27	3.11	6	122	35.1	0	0	0
1	20.0617	73.128	92.8	165.928	0.788017	0.770093	0	66	1	0	0	1	0	0	1	1	200	400	21	1	1.66	1	4.56	3.29	8.85	13.2	105	37.7	0	1	0
1	20.7008	73.312	120	193.312	0.610933	1.01417	1	60	0	1	0	0	0	0	1	0	50	120	18	0	1.21	1.29	6.65	4.63	1.64	6.2	134	39.7	0	0	0
0	21.9138	73.456	109.44	182.896	0.671199	0.562278	0	61	0	0	0	1	0	1	1	0	50	160	18	0	1.38	1.21	4.8	4.01	3.59	2.5	152	37.2	0	0	0
0	21.83	74.288	118.48	192.768	0.627009	0.70136	0	76	1	1	0	0	0	1	1	1	50	430	4	0	1.35	0.88	7.23	3.86	4.35	6.9	122	31.1	1	0	0
1	23.5294	75.104	138.72	213.824	0.541407	0.884826	0	63	1	0	0	1	0	0	0	0	100	220	5	1	0.55	1.2	5.21	4.68	2.65	4.4	88	40.6	1	0	0
0	25.3906	75.272	70.512	145.784	1.06751	0.701118	0	61	1	0	0	0	0	0	0	0	50	150	40	0	0.97	0.58	5.41	2.36			133	26.2	1	1	1
0	20.4152	76.624	61.6	138.224	1.2439	0.83287	0	61	1	0	0	0	0	1	1	0	200	150	9	1	1.16	0.79	4.74	4.17	1.92	6.3	134	35.6	0	0	1
0	23.1473	76.76	113.84	190.6	0.67428	0.961519	1	70	0	0	0	1	0	1	1	0	50	280	21	0	0.89	1.27	5.09	5.37	7.17	18	130	43.4	0	1	0
0	19.6506	77.24	100.96	178.2	0.765055	1.0824	1	80	0	0	0	0	0	1	1	1	100	290	14	1	2.91	1.38	4.94	5.63	6.15	3.68	120	37.8	0	1	1
1	24.9199	77.416	110.4	187.816	0.701232	0.957171	1	70	0	0	0	0	0	1	1	0	50	350	9	1	0.77	1.54	4.86	6.25	0.89	6.8	104	33.7	0	0	1
1	22.4913	77.424	142.56	219.984	0.543098	0.640927	0	62	0	0	0	0	0	1	1	1	50	250	12	0	1.35	0.96	4.48	2.99	4.2	23.2	147	38	0	1	0
1	26.6728	77.672	110.96	188.632	0.7	0.67753	0	67	1	0	0	0	0	1	1	1	100	310	8	1	0.74	0.9	4.57	3.31	2.1	8.7	159	35	0	1	1
0	22.694	78.456	68.296	146.752	1.14876	0.571503	0	30	0	0	0	0	1	0	1	0	100	270	34	0	1.22	0.79	4.58	2.8	3.12	148.8	122	34.3	0	0	0
0	21.8776	79.216	97.68	176.896	0.810975	0.640492	0	55	0	0	0	0	0	0	1	0	50	220	15	0	2.18	1.39	4.79	4.94	9.55	21.3	146	37.2	0	0	0
1	21.9713	79.424	65.424	144.848	1.21399	0.98297	0	59	1	0	0	0	0	1	0	1	200	270	14	0	1.41	0.75	4.66	3.29	10.57	23	85	28.1	1	1	1
0	21.6333	80.24	56.512	136.752	1.41988	0.728924	0	61	1	0	0	0	0	0	1	0	50	100	10	0	0.78	0.77	3.85	3.21	1.49	5.3	131	36.1	0	0	0
0	19.3625	81.28	101.6	182.88	0.8	1.12927	1	73	0	0	0	0	0	0	0	0	50	190	13	1	0.99	1.1	4.39	4.81	0.83	3.8	122	36.5	0	1	0
0	22.6757	81.68	89.6	171.28	0.911607	0.971456	0	80	0	0	0	0	0	1	1	1	300	400	7	1	0.98	1.15	5.71	4.37	5.85	17	134	39.6	0	0	0
0	23.6614	82.56	82.48	165.04	1.00097	0.606345	0	60	1	0	0	0	0	0	1	0	50	300	19	0	1.44	0.81	3.95	4.05	1.35	17	145	35.9	0	0	0
0	19.8962	83.44	62.328	145.768	1.33872	0.962177	0	82	0	0	0	0	0	1	0	0	100	240	16	0	0.97	0.86	4.45	3.49	111.96	33	93	34.6	1	1	1
0	20.3954	83.44	78.872	162.312	1.05792	1.03884	1	86	0	0	0	1	0	1	1	1	100	300	14	0	0.69	1.04	5	2.86	1.86	21.1	92	27.3	1	1	0
0	19.6506	83.68	53.952	137.632	1.55101	1.15453	1	86	1	1	1	0	0	1	0	0	100	230	17	1	1.5	0.85	5.95	3.94	12.89	24.8	102	38.5	0	1	1
0	20.6575	83.92	84.32	168.24	0.995256	0.874167	0	45	1	0	0	1	0	0	1	0	100	230	27	1	1.1	1.31	5.02	4.38	9.83	10.2	128	38.1	0	0	1
1	21.7993	84.08	106.32	190.4	0.79082	0.953721	0	63	0	0	0	0	0	0	1	0	50	240	23	0	1.39	1.49	5.55	5.23	1.67	0.8	131	41.7	0	0	1
0	24.8016	84.72	113.92	198.64	0.74368	0.657764	0	66	1	1	1	0	1	1	1	1	50	280	11	0	0.82	1.05	7.3	3.37	13.29	16.2	140	35.9	0	1	0
0	25.2493	85.12	91.2	176.32	0.933333	0.844444	0	72	0	0	0	0	0	1	1	0	50	160	1	0	0.63	1.24	5.32	3.65	2.3	2.8	126	38.9	0	1	0
0	18.937	85.28	71.656	156.936	1.19013	1.02107	0	67	0	0	1	0	0	0	0	1	50	260	7	1	1.4	1.14	4.18	3.42	5.81	41.25	119	31.8	1	1	0
0	24.2382	85.76	167.92	253.68	0.510719	0.887417	1	67	0	0	0	0	0	1	1	0	20	200	19	0	1.02	1.35	5.65	4.77	22.46	7.8	128	39	0	0	0
1	22.0386	85.92	86.56	172.48	0.992606	0.688903	0	66	1	0	0	0	0	0	1	0	100	250	13	0	1.65	1.2	5.17	3.92	4.93	12.6	147	40.5	0	0	0
1	28.4055	85.92	182.88	268.8	0.469816	0.537807	0	61	1	0	0	0	1	1	1	1	100	190	15	0	1.17	1	5.12	4.08	0.6	8.5	119	38.8	0	1	0
0	24.8016	86	187.36	273.36	0.459009	0.766215	1	59	0	0	0	0	0	0	1	0	100	290	20	0	1.38	1.17	5.58	3.75	2.16	18.9	86	35	1	0	0
0	23.4375	86	107.2	193.2	0.802239	0.926724	0	52	0	0	0	1	0	0	1	0	50	290	9	1	1	1.15	4.89	5.67	3.12	3.9	146	38.7	0	0	0
0	21.1389	86.4	81.84	168.24	1.05572	0.869565	0	64	1	0	0	0	0	1	1	1	50	250	19	0	1.15	0.85	5.17	4.22	3.93	19.9	140	37.5	0	1	0
1	22.1453	86.64	65.08	151.72	1.33128	0.71627	0	46	0	0	0	0	0	0	0	0	30	140	24	0	1.64	0.78	5.13	4.14	1.48	7	110	33.6	0	1	0
0	23.7387	86.8	121.44	208.24	0.714756	0.689327	0	62	1	0	0	0	0	1	1	0	50	150	6	0	0.98	1.06	4.88	4.46	1.04	8.4	132	37.1	0	0	0
0	20.4294	86.96	95.2	182.16	0.913445	0.940311	1	68	0	0	0	1	0	0	1	0	100	260	14	0	1.88	1.16	4.9	3.44	7.85	111.5	75	34.3	1	0	0
0	27.3438	86.96	195.52	282.48	0.444763	0.92906	1	59	0	0	0	1	1	1	1	1	100	440	15	0	1.03	1.46	4.82	4.74	1.45	15.5	119	35.5	0	0	1
0	25.4767	87.12	222.8	309.92	0.391023	0.9	1	58	0	0	0	0	0	1	1	0	50	280	12	0	0.92	1.28	5.72	5.53	0.83	2.5	137	40.3	0	0	0
0	24.1965	87.28	104.16	191.44	0.837942	1.04904	1	87	0	0	1	0	0	1	1	1	50	260	10	1	1.62	1.35	5.94	3.46	1.02	4.2	127	43.5	0	1	1
0	21.9671	87.6	143.2	230.8	0.611732	0.951347	1	53	1	0	0	0	1	0	0	0	50	180	23	0	1.9	0.72	4.36	4.18	3.71	38.9	101	33.1	0	0	1
0	25.6896	87.68	144.64	232.32	0.606195	0.582979	0	42	0	0	0	0	0	0	1	0	50	140	15	1	1.31	0.89	5.15	3.61	1.04	347.04	146	41.1	0	0	1
1	18.5911	87.84	68.824	156.664	1.2763	0.926582	0	43	1	0	0	0	0	1	1	1	100	240	5	1	1.26	1.41	4.99	4.54	1.18	0.9	77	44.1	1	0	1
1	23.5883	87.92	168.88	256.8	0.520606	1.04468	1	53	0	0	0	0	0	0	0	1	100	300	12	0	1.49	0.94	6.61	4.98	1.22	6.3	103	38.4	0	1	0
0	20.7612	88.16	88.32	176.48	0.998188	0.795668	0	60	1	0	0	0	0	0	1	0	20	270	29	0	0.98	0.83	4.7	3.82	1.16	0.8	99	36.4	1	0	1
0	25	88.4	198.72	287.12	0.444847	1.01376	1	60	0	0	0	0	0	1	1	1	50	250	19	1	0.63	1.24	5.07	5.12	28.28	7.4	136	38.4	0	0	1
0	23.5883	88.88	129.76	218.64	0.684957	0.863919	1	63	0	0	0	0	1	1	1	1	50	310	15	1	1.12	1.56	4.72	7.17	2.99	13.7	121	40.7	0	0	0
0	23.4738	89.04	94.88	183.92	0.938449	1.05398	1	70	0	0	0	1	0	0	1	0	50	180	15	1	1	1.1	4.59	4.52	1.65	33.8	82	34.5	1	1	1
0	21.4533	89.28	93.6	182.88	0.953846	0.745989	0	58	1	1	1	0	0	0	0	1	800	160	34	1	1.29	0.8	6.68	3.57	4.4	0.8	129	35.9	0	1	1
0	24.6548	89.44	177.6	267.04	0.503604	1.00359	1	77	0	0	0	0	0	0	1	0	100	290	32	0	1.19	1.07	4.98	4.15	2.97	23.6	112	32.5	0	0	0
1	22.0522	89.44	103.44	192.88	0.864656	0.69055	0	72	1	0	0	0	1	1	1	0	50	280	12	0	1.03	0.78	6.13	3.3	2.02	9.1	144	36.7	0	1	1
0	24.2215	90.4	93.76	184.16	0.964164	0.619178	0	44	1	0	0	0	0	1	0	1	100	240	27	1	1.34	0.89	4.88	4.43	3.45	464	88	35.6	1	0	1
0	24.974	90.56	104.56	195.12	0.866106	0.721019	0	74	1	0	0	0	1	1	1	1	50	430	9	0	0.93	1.44	5.42	5.44	3.45	17.8	131	40.2	0	0	0
0	22.8928	91.36	82.32	173.68	1.10982	1.16507	1	73	0	1	0	1	0	0	1	0	50	300	16	1	0.85	1.62	6.16	4.47	2.21	5.4	93	35.6	1	1	0
1	22.4913	91.68	98.56	190.24	0.930195	0.831037	0	82	0	0	0	0	0	0	1	0	200	300	9	0	0.7	0.77	5.56	2.68	1.49	43.3	84	33.8	1	0	0
1	27.7344	91.92	149.12	241.04	0.616416	0.978705	1	60	0	0	0	0	0	0	1	0	50	260	17	0	0.55	1.04	4.89	5.04	2.06	8.34	137	39.1	0	0	0
0	25.6745	92.96	72.432	165.392	1.28341	1.10772	1	65	0	0	0	0	0	1	1	0	50	200	23	0	1.93	1.5	5.1	4.77	1.47	3.2	136	41.4	0	1	0
1	20.0474	93.2	52.288	145.488	1.78244	0.885932	0	79	0	1	1	0	0	0	0	0	50	140	40	1	0.57	0.97	4.94	2.51	2.83	2.07	97	31.6	1	1	0
0	19.721	93.92	113.36	207.28	0.828511	0.849493	0	79	1	0	0	0	0	1	1	0	50	260	19	0	0.86	0.95	5.52	3.42	11.09	7.8	149	38.9	0	1	0
0	23.1837	94.64	96.32	190.96	0.982558	0.764706	0	59	0	0	0	0	0	1	1	0	300	240	10	1	2.15	0.9	6.83	3.67	2.17	4.6	103	39.4	0	1	1
0	27.4714	96.24	210.4	306.64	0.457414	1.13598	1	60	0	0	0	1	0	0	1	0	50	150	14	0	1.75	0.86	4.04	4.46	0.92	2	151	37.7	0	0	0
0	26.5625	96.48	233.04	329.52	0.414006	0.928406	1	66	0	0	0	1	0	0	1	0	50	220	12	1	2.7	1.32	5.62	6.92	5.04	11.4	116	38.7	0	1	1
1	20.2812	96.72	72.84	169.56	1.32784	0.853814	0	74	1	0	0	1	0	0	1	0	50	140	3	0	0.91	0.96	4.82	4.61	3.68	9.4	124	35.8	0	1	1
1	19.1103	97.36	91.44	188.8	1.06474	0.764928	0	55	1	0	0	0	0	1	1	0	100	340	23	0	0.65	0.9	4.7	3.46	8.12	7.7	93	30.8	1	1	0
0	20.4511	97.68	75.456	173.136	1.29453	0.804878	0	27	1	0	0	0	0	0	0	0	200	240	68	0	1.19	1.07	4.42	5.51	93.88	345.5	123	45.1	0	0	1
0	21.9671	98.24	85.84	184.08	1.14445	0.991122	0	76	1	0	0	0	1	1	1	1	50	320	19	1	1.14	0.85	6.07	5.03	2.18	9.1	123	38	0	0	0
0	21.551	98.4	84.32	182.72	1.16698	0.888728	0	61	0	0	0	0	0	0	0	0	50	140	8	0	1.35	1.19	6.6	4.28	7.99	17.1	124	39.1	0	0	1
0	21.2585	98.48	84.24	182.72	1.16904	0.883704	0	60	1	0	0	0	0	0	1	0	100	240	15	1	1.44	0.9	4.15	4.01	2.2	10.72	86	37	1	0	1
0	23.3067	98.64	73.448	172.088	1.34299	0.951389	0	79	0	0	0	1	0	0	1	0	10	180	15	0	0.57	1	4.89	4.96	1.03	17.1	127	44.7	0	0	0
0	23.8751	98.64	86.8	185.44	1.13641	1.15775	1	67	0	0	0	0	0	0	0	0	50	110	23	1	1.2	0.99	5.46	4.61	45.91	4.6	82	35.2	1	0	1
0	28.0863	98.72	132.16	230.88	0.746973	0.666667	0	55	1	0	0	0	0	1	1	1	100	310	17	0	1.43	0.78	5.66	5.06	1.16	5.1	123	39.7	0	0	0
0	22.0741	98.88	99.28	198.16	0.995971	1.57553	1	72	0	1	0	1	0	0	0	0	50	180	13	0	1.31	0.86	5.06	4.08	26.13	47.1	89	29.8	1	1	0
0	20.9566	99.52	91.04	190.56	1.09315	1.13919	1	74	0	0	0	1	0	0	0	0	100	280	17	0	1.76	0.94	6.31	4.4	16.45	69.2	119	37.8	0	0	1
1	19.4674	100.24	92.88	193.12	1.07924	1.09624	0	83	0	0	0	0	0	1	1	1	200	270	10	0	0.65	1.44	4.37	4.6	2.88	30.2	126	34.2	0	1	0
0	25.1429	100.4	87.6	188	1.14612	0.771833	0	75	1	1	1	0	0	0	0	0	20	220	27	0	1.53	1.23	12	4.64	7.2	23.4	123	35.3	0	1	0
0	20.6193	100.48	96.16	196.64	1.04493	0.854422	0	73	0	0	0	0	1	1	1	1	100	200	4	0	1.6	0.82	5.28	4.02	3.55	13.7	134	36.9	0	0	0
0	22.0317	101.12	193.68	294.8	0.522098	1.23438	1	80	1	0	0	0	0	1	1	1	200	290	4	1	1.75	0.96	4.74	5.23	5.95	33.6	115	35.4	0	1	1
1	26.2346	101.12	182.64	283.76	0.553657	0.692982	0	33	1	0	0	0	1	0	1	0	50	280	24	0	2.19	0.71	5.48	4.71	1.3	12.1	133	40.7	0	0	1
0	24.0346	101.44	138.48	239.92	0.732525	1.08841	1	52	0	0	0	0	0	1	1	0	50	190	23	1	2.24	1.01	5.15	5.31	1.82	9.1	115	38.8	0	1	0
1	22.4813	101.44	89.04	190.48	1.13926	1.15168	1	88	0	0	1	0	0	1	1	1	50	130	21	0	0.9	1.07	5.25	4.58	1.81	19.6	122	36.5	0	1	0
0	24.841	101.6	158.96	260.56	0.639155	0.927007	1	47	0	0	0	0	0	1	1	1	100	170	18	0	1.07	1.08	5.06	4.2	3.54	2.5	113	39.3	0	1	0
1	27.3438	102.88	188.64	291.52	0.545377	0.925846	1	50	0	0	0	1	0	1	1	1	200	310	23	0	1.85	0.97	4.63	4.43	1.39	7	128	35.7	0	0	0
0	25.8645	103.52	111.92	215.44	0.924946	0.83754	0	54	1	0	0	0	0	0	1	0	50	200	13	0	0.81	0.9	6.04	4.33	1.16	5.6	127	38.4	0	0	0
0	24.3375	103.68	154.88	258.56	0.669421	0.864576	0	81	0	1	0	0	0	0	1	0	200	310	13	0	0.93	1.1	7.34	4.84	2.46	0.8	128	33.4	0	1	0
0	22.68	104.16	124.56	228.72	0.836224	1.18904	1	44	0	0	0	0	1	1	1	1	50	300	5	0	1.7	1.32	7.72	5.96	1.57	0.8	124	44.2	0	0	0
0	25.085	104.24	101.44	205.68	1.0276	0.711245	0	36	1	0	0	0	0	0	0	0	50	170	16	0	2.5	0.64	4.69	4.28	2.15	21.9	128	39.4	0	0	0
0	24.2188	104.48	166.96	271.44	0.625779	1.15575	1	61	0	0	0	0	0	0	0	0	50	320	20	0	0.72	1.32	5.2	5.4	2.44	18	122	39	0	0	0
1	31.0204	243.12	104.96	348.08	2.316	1.6427	0	29	0	0	0	0	0	0	0	0	600	300	23	0	1.15	0.83	5.15	4.31	5.86	26.7	100	32.7	1	0	1
0	21.4533	105.2	72.84	178.04	1.44426	1.25477	0	86	0	0	0	0	0	0	0	0	50	210	14	0	0.71	0.95	5.01	3.93	2.95	3.85	128	35.8	0	0	0
0	24.8016	106.08	145.6	251.68	0.728571	1.14805	1	63	0	0	0	0	0	0	0	0	20	100	23	0	2.93	1.15	5.24	3.64	0.65	5.4	121	39.5	0	0	0
1	22.0932	106.48	96.16	202.64	1.10732	1.01448	0	57	0	0	0	0	0	0	1	1	50	310	12	0	1.31	0.73	4.05	3.13	1.52	17.6	124	32.1	0	1	0
0	22.9854	107.52	114.48	222	0.939203	1.00524	0	73	0	1	1	1	0	0	1	0	50	180	23	1	2.07	0.79	5.46	5.89	6.12	21.3	118	38.8	0	1	1
0	23.1206	107.68	98.56	206.24	1.09253	1.15636	0	57	1	0	0	0	0	0	1	0	100	200	14	1	1.26	0.69	4.58	3.14	317.82	39.2	107	34	0	0	1
0	25.3515	107.68	111.92	219.6	0.962116	0.928916	0	62	1	1	0	0	0	0	0	0	50	110	17	0	0.4	1.34	4.77	3.55	2.24	5.6	117	34.9	0	0	1
0	22.0932	107.76	93.36	201.12	1.15424	0.816859	0	64	0	0	0	0	0	0	1	0	100	190	19	0	1.08	1.21	5.49	6.7	17.88	9.9	132	38.3	0	1	0
0	19.7133	108	60.128	168.128	1.79617	1.39694	0	48	1	0	0	0	0	0	0	0	20	90	24	0	2.24	1.26	4.48	6.14	6.39	6.8	75	39.3	1	0	0
0	22.9854	108	141.04	249.04	0.76574	1.02118	1	59	0	0	0	0	0	0	0	0	50	140	14	1	1.54	1	5.36	5.6	2.71	65.3	125	39.7	0	0	1
1	21.9713	108.16	84.32	192.48	1.28273	1.18909	0	74	0	1	1	0	0	1	1	1	100	380	15	1	1.86	0.83	4.98	5.07	1.4	6.86	121	33.2	0	0	1
1	23.04	108.32	77.392	185.712	1.39963	0.825107	0	55	0	0	0	0	0	0	1	0	100	310	7	0	3.28	0.72	4.89	3.34	1.62	3	140	41.8	0	0	0
1	25.9107	108.4	167.68	276.08	0.646469	1.23744	1	68	0	0	0	1	0	0	0	0	50	280	17	1	3.8	1.01	4.88	4.9	0.85	18.1	100	37.3	1	1	0
1	23.8367	108.8	101.44	210.24	1.07256	0.84788	0	65	1	1	0	0	0	1	1	0	50	200	14	0	1.2	0.93	7.68	3.54	2.06	5.4	127	37.6	0	0	0
1	21.2245	109.28	84.64	193.92	1.29112	0.945983	0	74	1	0	0	0	0	1	0	1	800	670	16	0	1.16	1.08	4.64	5.16	2.9	21	156	41.1	0	1	0
0	24.7934	109.28	171.12	280.4	0.638616	1.10073	1	46	0	0	0	0	0	1	1	1	100	520	9	0	1.39	0.96	4.79	4.5	1.7	8.2	106	37.8	0	0	1
0	24.8777	109.76	164.8	274.56	0.666019	1.18685	1	55	0	1	0	1	0	0	1	1	300	510	8	0	1.23	1.04	7.04	4.4	2.67	10	146	42.2	0	1	0
0	24.1672	110.56	191.92	302.48	0.576073	1.09596	1	56	0	0	0	0	0	0	1	0	400	300	19	0	1.47	0.75	4.86	3.43	1.2	8.2	93	36.8	1	0	0
0	22.0932	111.84	99.04	210.88	1.12924	0.866708	0	60	1	0	0	0	1	1	1	1	100	360	20	1	1	1.21	5.39	4.81	3.4	28.2	132	39.3	0	0	1
1	24.2215	112.24	83.52	195.76	1.34387	1.31861	0	89	0	0	0	0	0	0	0	1	100	330	12	1			7.01		1.54	9.5	131	33.9	0	1	0
0	21.4692	112.88	105.68	218.56	1.06813	1.04985	0	88	0	0	0	1	0	0	1	0	200	240	26	1	0.71	1.19	5.08	4.6	6.06	376.7	82	36.6	1	1	1
1	19.3359	113.44	27.408	140.848	4.13894	2.08529	1	59	0	0	0	1	0	0	0	0	2500	290	18	0	1.45	0.8	4.45	3.52	3.68	42.2	82	27.1	1	1	0
0	24.3418	113.52	123.04	236.56	0.922627	1.07991	1	59	0	0	0	0	0	1	1	0	20	150	15	0	1.17	1.5	6	5.13	2.16	38.8	131	40.4	0	1	0
0	25.9107	113.76	104.64	218.4	1.08716	1.62477	1	60	1	1	0	0	0	0	1	0	50	340	11	1	29.16	1.73	8.69	9.03	2.54	26.6	117	39.5	0	0	1
1	21.4109	114.16	86.64	200.8	1.31764	1.40177	1	81	0	0	0	1	0	1	0	1	1000	450	18	0	1.47	1.21	6.1	4.3	4.23	11.4	111	32.7	0	1	1
0	25.3515	114.24	100.48	214.72	1.13694	0.831199	0	68	1	0	0	0	0	0	1	0	50	250	11	1	0.65	1.05	5.03	3.24	7.71	22.1	100	34.7	1	0	1
1	21.3039	114.56	81.44	196	1.40668	1.42772	0	57	1	0	0	0	0	1	1	1	50	210	11	0	0.93	0.91	5.88	3.57	4.78	55.22	149	41.8	0	0	1
1	19.5312	114.64	136.48	251.12	0.839977	1.24717	1	67	0	0	0	0	0	0	0	0	50	210	16	1	1.57	0.84	5.51	3.83	4.73	7.19	88	29.6	1	1	0
1	23.1206	114.8	124.48	239.28	0.922237	0.756458	0	72	1	0	0	0	0	0	0	0	50	130	19	0	1.38	0.58	5.02	3.4	8.5	77.6	101	30	1	1	0
0	24.4352	115.28	97.68	212.96	1.18018	1.36977	1	62	0	0	0	1	0	0	1	0	100	190	32	0	1.3	0.68	4.95	5.65	0.79	4.1	106	38.2	0	0	0
1	24.5089	115.44	98.24	213.68	1.17508	0.857398	0	64	1	0	0	0	0	0	1	0	200	280	21	0	0.62	1.35	4.31	3.17	7.37	6.9	141	35	0	0	0
0	21.9076	116	114.88	230.88	1.00975	1.42576	1	73	0	1	1	0	0	0	0	0	100	210	10	1	1.08	1.1	4.85	3.87	39.45	18.5	116	37.7	0	0	1
0	22.4712	116	104.08	220.08	1.11453	0.843023	0	64	0	0	0	0	0	1	1	0	100	130	20	1	1.82	0.78	4.95	4.43	20.92	12.5	144	39.2	0	0	0
1	23.1405	116.56	115.36	231.92	1.0104	0.85908	0	62	1	0	0	1	0	0	1	0	50	230	19	0	0.86	0.82	4.22	4.05	0.98	4.9	138	40.6	0	0	0
0	21.9713	116.72	108.56	225.28	1.07517	1.18522	0	70	0	1	0	1	0	0	0	0	50	130	16	0	1.88	0.6	7.93	4.46	6.7	9	136	35.3	0	0	0
0	22.921	116.88	92	208.88	1.27043	0.965631	0	70	0	1	0	0	0	1	1	1	100	180	10	1	1.37	0.58	5.78	3.49	3.51	11.1	143	33.5	0	0	1
0	23.3234	117.36	94.16	211.52	1.24639	1.02159	0	63	0	1	0	0	0	1	1	1	50	180	16	0	0.49	1.1	6.2	3.48	4.49	16.69	135	39	0	1	0
1	22.8928	117.44	152.16	269.6	0.771819	1.80655	1	77	0	1	0	0	0	0	1	0	100	210	16	0	1.44	1.25	6.15	6.23	2.62	9.9	104	40.3	0	1	0
0	23.03	118	71.696	189.696	1.64584	0.980718	0	72	0	1	0	0	0	0	1	0	50	260	18	0	2.34	0.77	7.91	4.53	4.94	64.6	92	27.3	1	1	0
1	25.4767	118.32	133.68	252	0.885099	1.40057	1	72	0	1	1	0	0	0	1	0	100	300	10	0	2.04	0.87	6.2	4.22	3	3.38	119	32.5	0	1	0
0	23.03	118.8	86.72	205.52	1.36993	1.06223	0	67	1	0	0	0	0	0	1	0	50	140	15	1	0.85	1.1	4.41	4.67	4.13	9.8	135	37	0	0	1
0	28.7317	119.04	112.24	231.28	1.06058	0.761905	0	55	1	0	0	0	0	1	1	0	50	300	12	1	1.19	0.8	5.43	3.96	1.27	9.4	128	36.9	0	0	1
0	26.6436	119.12	100.96	220.08	1.17987	0.842195	0	56	0	1	0	0	0	0	1	0	50	200	12	0	1.22	1.17	9.6	4.68	3.26	0.8	127	40.7	0	0	0
1	23.5102	120.32	166.4	286.72	0.723077	0.948896	0	60	0	0	0	1	1	0	0	1	50	440	16	0	1.46	1.02	5.16	3.05	0.97	13	134	41.3	0	1	0
1	24.6914	120.88	156.72	277.6	0.771312	0.858523	0	57	1	0	0	0	0	1	1	1	200	340	12	1	2.62	0.79	5.19	4.16	1.41	10.4	139	38.5	0	0	1
1	28.3447	121.2	158.64	279.84	0.763994	1.03838	1	50	0	1	1	1	0	1	1	1	50	360	18	0	1.1	1.08	5.52	2.96	3.66	16	128	37.4	0	1	0
0	27.9421	121.2	167.84	289.04	0.722116	1.2839	1	49	0	1	0	1	0	0	1	0	50	290	27	0	1.25	0.73	7.22	3.8	9.25	11.4	88	35.5	1	1	0
0	26.9531	121.52	183.6	305.12	0.661874	1.3061	1	62	0	0	0	1	0	0	1	0	50	350	12	0	0.76	0.98	4.57	3.56	1.66	8.2	109	36.4	0	0	0
0	22.4913	122	126.56	248.56	0.96397	1.17943	0	72	0	0	0	0	0	0	1	0	200	320	23	0	1.22	0.64	4.89	4.96	4.2	14.9	116	36.6	0	1	0
0	22.9719	122.08	112.96	235.04	1.08074	1.36616	1	78	0	0	0	0	0	1	1	1	20	310	10	1	1.29	1.34	4.23	5.14	2.28	30.3	87	27.7	1	1	0
0	24.2215	123.12	85.6	208.72	1.43832	0.948244	0	67	0	0	0	1	0	0	1	0	50	120	15	1	1.13	0.84	4.79	4.17	1.37	2.23	149	39.9	0	1	0
0	24.0346	123.2	146.8	270	0.839237	1.48936	1	65	0	1	1	0	1	0	0	1	50	210	15	1					8.07	75	114	30.7	1	1	1
0	22.0932	123.36	86.56	209.92	1.42514	1.02119	0	74	1	0	0	0	0	0	0	0	100	290	15	1	0.66	0.78	4.66	3.65	113.56	0.8	76	32.4	1	1	1
0	23.04	123.44	117.44	240.88	1.05109	1.11087	0	59	0	1	0	0	0	0	0	0	100	120	13	1	2.2	1	4.89	4.3	1.11	4	101	36.9	0	1	1
1	22.2291	124.56	77.104	201.664	1.61548	1.09571	0	67	1	0	0	0	0	1	1	0	100	140	25	1	0.97	1.12	4.64	4.2	56.01	9.3	110	37.2	0	1	0
0	24.2215	124.96	102.96	227.92	1.21368	1.12943	0	81	1	0	0	0	0	1	1	1	50	320	14	0	0.8	0.7	4.47	3.55	109.52	90.6	120	35.6	0	1	0
0	22.68	125.2	77.512	202.712	1.61523	1.33761	0	71	0	0	0	0	0	0	0	0	100	220	15	0	0.98	3.16	4.72	4.87	30.7	36.34	75	30.7	1	1	0
1	22.2222	125.2	205.92	331.12	0.608003	1.84966	1	80	1	0	0	0	0	0	0	1	50	130	14	1	2.08	0.84	5.73	4.84	1.74	86.7	131	37.1	0	1	1
0	25.3444	125.2	145.28	270.48	0.861784	1.41886	1	57	0	1	0	1	1	0	0	0	300	230	12	1	1.86	1.29	8.65	5.61	29.22	21.1	108	37.8	0	0	1
1	24.1633	125.44	100.8	226.24	1.24444	0.947432	0	62	1	1	1	0	0	0	0	0	100	130	12	0	1.46	0.98	6.32	3.38	24.05	30.8	135	44.1	0	0	0
1	22.4913	125.6	82.16	207.76	1.52872	1.14348	0	56	1	1	0	0	0	1	0	1	100	290	4	1	2.53	0.99	6.93	4.05	3.2	17.52	148	37.7	0	0	0
1	23.9188	125.6	136.4	262	0.920821	1.47834	1	61	0	1	0	0	0	1	1	0	20	120	12	1	1.01	1.26	5.12	3.76	3.55	20.1	116	33.1	0	0	1
0	26.5731	125.84	75.6	201.44	1.66455	0.959146	0	72	1	0	0	0	0	1	1	1	100	200	10	1	1.07	0.88	5.6	4.03	3.79	8.6	132	38.9	0	0	1
0	23.8754	126.48	117.84	244.32	1.07332	1.22748	0	65	0	0	0	0	0	0	1	0	50	220	14	0	0.66	0.95	5.13	3.87	1.32	4.2	122	34.2	0	0	1
0	25.9516	126.56	174.48	301.04	0.725355	1.00063	0	56	0	0	0	0	0	0	1	0	50	210	11	0	1.39	0.95	5.23	3.76	2.82	103.7	81	43.6	1	0	1
1	27.4406	126.64	253.28	379.92	0.5	0.91928	0	56	0	0	0	0	0	0	1	0	50	260	27	0	0.65	0.99	5.51	4.62	5.53	3.7	142	40.8	0	1	0
0	25.6544	126.72	97.84	224.56	1.29518	0.952495	0	61	0	0	0	0	0	0	0	0	800	250	14	0	0.37	0.7	6.17	2.07	1.63	3.6	77	31.7	1	1	1
0	24.8016	126.8	127.76	254.56	0.992486	1.00316	0	59	0	0	0	0	1	1	1	1	150	320	5	1	0.56	1.15	5.33	5.13	1.63	6.3	128	37.4	0	0	1
0	22.8928	126.8	116.88	243.68	1.08487	1.47579	1	83	0	0	0	1	0	0	1	0	100	240	19	0	1.16	1.26	5.88	5.18	57.12	8.22	116	36.6	0	1	0
0	24.4193	127.44	85.44	212.88	1.49157	1.12104	0	77	1	1	0	0	0	1	1	0	20	300	16	0	1.24	0.69	5.17	3.46	9.52	18.8	141	42.9	0	1	0
0	23.6203	128.08	88.32	216.4	1.45018	0.932984	0	68	0	0	0	1	0	1	1	0	50	140	6	1	2.78	1.02	5.12	5.61	2	9.5	145	47.1	0	0	1
1	25.3515	128.16	108.8	236.96	1.17794	0.977425	0	65	1	0	0	0	0	0	0	1	100	320	17	1	0.98	1.12	5.05	4.61	36.96	2	129	41.7	0	0	1
0	23.6614	128.8	66.592	195.392	1.93417	1.23751	0	74	1	1	0	0	0	0	0	0	50	140	14	1	1.49	0.66	6.49	3.48	122.08	526.11	117	32.6	0	0	1
0	21.7993	128.8	117.52	246.32	1.09598	1.29213	0	72	0	1	0	0	0	0	0	0	200	130	20	1	1.52	0.67	13.03	3.37	2.59	105	116	28.7	1	1	1
0	22.4913	129.68	129.76	259.44	0.999383	1.12648	0	65	1	0	0	0	0	1	1	1	100	200	11	0	2.23	1.33	5.65	5.97	1.63	11.1	154	43.8	0	0	0
1	24.4898	130	85.92	215.92	1.51304	1.12926	0	61	0	0	0	0	0	0	1	0	50	290	28	1	1.37	0.94	4.48	3.83	2.31	14.39	129	40.5	0	0	0
0	22.2041	130.64	126.64	257.28	1.03159	1.14356	0	47	0	0	0	0	0	0	1	0	50	230	30	1	2.78	1.19	5.3	6.14	5.11	5.5	163	41.3	0	0	0
0	17.301	131.2	64.048	195.248	2.04846	1.46559	0	82	0	0	0	0	0	1	1	1	20	200	10	0	0.7	1.4	3.54	5.26	2	15.6	130	31.4	1	1	1
0	26.0375	131.52	132.88	264.4	0.989765	1.46786	1	63	0	0	0	1	0	0	1	0	100	220	19	0	2.56	1.02	5.05	5.65	1.5	1.32	124	39.3	0	0	0
1	23.3355	131.76	119.68	251.44	1.10094	1.61312	1	64	0	0	0	0	0	1	1	0	50	240	16	1	1.59	0.71	5.17	4.35	1.44	7.3	102	36.1	0	1	0
0	25.3515	131.84	140.24	272.08	0.940103	1.09793	0	58	0	0	0	1	0	0	1	0	50	180	24	1	1.98	0.82	5.51	4.64	4.36	0.8	121	38.4	0	0	1
1	25.2595	132.72	105.68	238.4	1.25587	0.981657	0	57	1	0	0	0	1	1	1	1	50	280	12		1.21	0.83	6.09	5.01	0.87	3.5	134	37.4	0	0	0
0	22.8571	132.72	101.44	234.16	1.30836	1.04735	0	60	0	0	0	0	0	1	1	1	50	150	10	1	2.51	1.01	5.85	5.83	6.44	7.8	163	44.1	0	0	0
0	26.6667	133.92	190.96	324.88	0.701299	1.46073	1	66	0	1	0	1	0	1	1	0	50	180	13	0	1.13	0.88	7.42	4.29	10.65	51.7	125	35	0	1	1
0	25.9516	134.32	132.8	267.12	1.01145	1.13676	0	53	1	1	0	0	0	0	1	0	100	290		0	0.93	0.88	5.85	3.58	2.27	10.9	133	42.5	0	0	0
0	28.0277	134.4	176.4	310.8	0.761905	1.11406	0	72	1	1	1	1	0	0	1	0	50	220	17	0	1.49	0.91	4.93	2.71	1.48	8.6	123	38	0	1	0
0	26.0262	134.48	154	288.48	0.873247	1.36889	0	88	1	0	0	1	0	1	1	1	100	480	9	0	1.51	1.13	5.5	5.81	9.21	48.2	138	39.2	0	1	0
0	24.2215	134.64	150.08	284.72	0.897122	1.38177	0	77	1	0	0	0	0	0	1	0	50	160	7	1	1.04	1.06	6.01	5.17	9.11	37.53	146	40.6	0	1	0
1	29.3848	135.36	149.12	284.48	0.907725	1.16932	1	46	0	1	0	1	0	0	1	0	50	270	33	1	1.6	1.2	7.19	4.1	10.8	43.45	117	33.5	0	1	1
1	29.2969	136.56	268.16	404.72	0.509248	1.03895	0	63	0	0	0	0	1	1	1	1	100	450	5	1	1.83	0.81	4.68	4.7	21.39	23.8	120	36.3	0	0	1
1	24.8016	137.52	112.72	250.24	1.22001	1.01237	0	70	1	1	0	0	0	0	0	0	50	230									86	35.5	1	1	0
1	24.2215	138.24	112	250.24	1.23429	1.10911	0	59	1	0	0	0	0	0	1	0	100	230	20	1	1.32	0.84	6.11	4.05	137.61	364.8	101	40.2	0	1	1
1	21.2953	139.84	114.96	254.8	1.21642	1.7087	0	77	1	0	0	1	0	0	0	0	1200	360	38	1	1.35	0.93	4.76	4.6	63.25	22.6	102	34.8	0	1	1
1	24.6914	139.92	206.56	346.48	0.677382	1.07896	0	67	1	0	0	0	0	1	1	1	100	410	21	1	0.59	0.9	4.32	3.34	4.21	15.3	112	33.7	0	0	0
0	29.7211	140.88	157.28	298.16	0.895727	1.33409	1	44	0	0	0	1	0	1	1	0	50	130	21	0	0.73	1	5.41	4.61	5.62	4.7	108	34.9	0	0	0
0	22.0386	140.96	97.28	238.24	1.44901	1.24965	0	77	0	0	0	0	0	0	1	1	100	280	30	1	1.56	0.76	5.91	4.44	1.04	5.4	108	36.5	0	1	1
0	26.3958	141.28	120.48	261.76	1.17264	1.02914	0	59	1	1	0	0	0	1	1	1	100	170	11	1	1.58	0.82	6.06	5.14	2.9	17.2	161	38.5	0	1	1
0	29.0437	141.84	166.96	308.8	0.849545	1.10813	0	56	0	0	0	0	0	0	0	0	50	140	22	0	6.96	0.93	4.64	4.78	1.92	8.9	154	39.3	0	0	1
1	23.1206	141.92	88.24	230.16	1.60834	1.21507	0	67	1	1	1	1	0	0	0	0	800	280	12	1	1.6	1.02	5.14	4.17	7.08	5.59	115	35.8	0	1	0
0	25.8065	142	163.6	305.6	0.867971	1.7913	1	57	0	0	0	1	0	0	0	0	100	180	43	1	1.08	1.15	5.31	4.29	10.74	15	108	38.6	0	0	1
1	25.9516	143.12	174.72	317.84	0.819139	1.47122	1	82	0	0	0	0	0	0	0	1	200	280	28	1					9.21	48.2	88	31.5	1	1	1
1	24.2215	144.16	104.64	248.8	1.37768	1.17241	0	79	0	0	0	0	0	0	0	0	50	190	16	0	0.93	1.05	5.47	3.29	3.7	84.1	121	33.6	0	0	1
0	26.3465	144.24	149.04	293.28	0.967794	1.80861	1	60	0	0	0	0	0	0	0	0	100	260	15	0	1.08	1.3	6.81	5.23	1.23	7.18	141	42.4	0	0	0
0	24.1672	147.44	145.6	293.04	1.01264	1.58062	1	47	0	0	0	1	1	1	1	1	100	280	9	1	1.28	1.4	5.68	4.12	1.16	20.1	114	41.2	0	0	0
0	26.2346	147.68	174.08	321.76	0.848346	1.04412	0	57	1	0	0	0	0	0	1	0	500	200	15	0	2.01	0.72	6.25	4.35	3.08	23.9	142	36.5	0	0	1
0	19.9792	148.24	95.92	244.16	1.54545	2.35033	1	60	0	0	0	0	0	0	0	0	200	100	15	1	1.62	1.01	3.81	3.97	21.72	374.7	65	27.1	1	1	1
0	22.7732	148.64	89.44	238.08	1.6619	1.42594	0	57	1	0	0	0	0	1	1	1	50	290	15	0	2.44	0.78	4.99	5.98	1.95	3.8	146	31	1	0	0
1	25.9516	148.8	166.72	315.52	0.892514	0.98153	0	52	1	0	0	0	0	0	1	0	400	310	22	1	0.66	1	5.05	5.42	11.77	125.7	148	41.6	0	0	1
0	30.7574	149.44	338.88	488.32	0.440982	1.31549	1	62	0	0	0	0	0	1	1	0	100	290	14	0	1.63	1.31	5.55	5.46	1.87	2.7	120	37.4	0	0	1
0	22.8928	150.96	132.48	283.44	1.13949	2.05533	1	61	0	1	1	0	0	0	1	0	50	120	7	0	2.32	1.12	7.99	5.55	2.74	8.7	129	37.5	0	1	0
0	26.6667	152.32	114.24	266.56	1.33333	1.69244	1	67	0	1	0	0	0	0	0	0	50	130	10	0	1.28	1.33	10.55	3.3	2.39	41.5	100	42	1	1	1
1	28.3039	152.88	121.76	274.64	1.25558	1.62224	1	78	0	1	0	0	0	0	1	0	100	220	10	0	1.09	1.36	5.85	4.31	2.04	24.5	128	36.2	0	1	0
1	26.8274	152.88	168.88	321.76	0.905258	1.10911	0	60	0	1	0	1	0	0	1	0	100	190	16	0	1.68	0.76	4.82	3.78	3.14	4.74	104	34.6	0	0	0
0	20.202	153.6	106.8	260.4	1.4382	2.17786	1	71	0	0	0	0	0	0	0	0	10	120	13	1	1.22	0.77	4.66	4.44	5.26	18.3	113	35.2	0	1	0
0	27.5482	154.32	143.6	297.92	1.07465	1.21245	0	54	1	0	0	0	1	1	1	1	100	240	10	0	0.9	1.14	4.74	4.25	2.82	5.8	130	36.2	0	1	0
0	27.8852	155.36	97.12	252.48	1.59967	1.36281	0	58	0	1	0	0	0	0	1	0	20	90	20	1	2.68	1.3	4.77	5.95	1.14	4	131	38.9	0	0	0
0	24.2215	156	115.92	271.92	1.34576	1.12327	0	60	1	0	0	0	0	1	1	1	200	350	22	1	1.31	0.94	5.34	4.35	1.27	7.08	130	36	0	1	0
0	23.6614	157.44	112.72	270.16	1.39674	1.14153	0	54	0	1	0	0	0	1	1	0	20	160	14	1	1.46	1.02	5.13	4.52	3.37	5.4	138	36.4	0	0	0
0	28.2828	157.92	293.92	451.84	0.537289	1.61275	1	57	0	0	0	0	1	1	1	1	50	310	9	0	1.25	1.41	4.79	4.17	2.53	3.5	121	36.4	0	0	0
1	24.6097	158.4	128.56	286.96	1.23211	1.29581	0	61	0	1	0	0	0	0	1	0	100	280	20	0	0.5	0.79	8.73	2.62	2.5	4.9	87	33.1	1	1	0
0	22.6474	159.12	135.04	294.16	1.17832	1.40466	0	58	1	1	0	0	0	0	1	0	50	260	8	0	2.42	0.92	7.56	6.16	2.59	7.91	158	49.2	0	1	0
0	28.0102	159.84	192.24	352.08	0.831461	2.00482	1	55	0	0	0	1	0	0	1	0	10	120	20	0	1.97	1.32	5.18	6.5	1.07	11	124	38.5	0	1	0
0	30.8012	160.32	198	358.32	0.809697	1.32452	1	59	0	0	0	1	0	0	1	0	50	240	22	0	1.39	0.94	6.16	5.41	1.06	3.2	121	36.7	0	0	0
0	24.5089	162.24	96.72	258.96	1.67742	1.38053	0	52	0	0	0	0	0	0	0	0	50	220	5	0	1.43	0.94	4.71	5.22	3.35	0.8	156	30.3	1	1	0
1	24.2215	163.04	112.4	275.44	1.45053	1.3329	0	60	1	1	0	0	1	1	1	1	200	320	14	0	1.67	1.17	6.69	6.11	6.53	31	149	39.6	0	0	1
0	28.2284	164.24	233.6	397.84	0.703082	1.3947	1	68	0	1	0	0	0	0	1	0	50	290	11	1	1.25	0.65	4.49	3.48	18.49	318.1	97	32	1	0	1
0	22.7204	165.68	114.96	280.64	1.4412	1.37334	0	75	0	1	0	0	0	0	0	0	50	150	10	1	1.19	0.67	5.6	4.01	6.3	35.1	87	36.2	1	0	1
0	26.6728	168.56	212.48	381.04	0.793298	1.80858	1	66	0	0	0	1	0	0	1	0	50	240	15	0	1.51	1.12	5.43	3.73	2.75	0.8	127	38.6	0	0	1
0	25.3515	168.88	137.52	306.4	1.22804	1.13009	0	56	1	0	0	0	0	0	0	0	30	150	10	1	3.77	0.81	5	4.2	1.64	6.2	148	43.8	0	0	0
0	25.9472	169.2	125.92	295.12	1.34371	1.43293	0	74	0	0	0	1	0	0	1	0	50	170	12	0	1.75	1.33	6.11	5.28	1.48	11.1	156	42.9	0	0	0
0	24.1588	170.4	132.32	302.72	1.28779	1.92935	0	58	1	0	0	0	0	0	1	0	50	290	29	1	1.15	0.72	5.29	3.07	4.74	3.1	95	33.9	1	0	1
1	24.1672	171.12	77.016	248.136	2.22188	1.75472	0	69	0	0	0	1	0	0	1	0	50	230	29	1	1.15	1.01	5.15	3.49	58.77	95.8	138	33.6	0	0	1
1	25.0995	172.64	126.48	299.12	1.36496	1.44735	0	61	1	1	0	1	0	1	1	0	50	180	14	0	1.97	0.65	6.33	3.36	1.84	5.9	143	37.6	0	0	0
0	25.3666	172.88	150.56	323.44	1.14825	1.54689	0	45	0	0	0	0	0	1	1	1	50	300	16	0	2.62	0.79	5.35	3.82	0.78	3.9	148	42.6	0	0	1
1	25.963	174.8	144	318.8	1.21389	1.1672	0	70	1	0	0	0	0	0	1	0	100	220	12	0	2.53	0.64	5.16	4.27	2	5.1	140	31.1	1	1	0
1	27.7662	175.36	171.36	346.72	1.02334	2.06792	1	73	0	1	1	0	0	0	0	0	50	130	16	1	1.17	1.34	9.68	5.25	27.7	15.6	128	34.2	0	1	0
1	21.2245	175.92	95.68	271.6	1.83863	1.62889	0	82	0	0	0	1	0	0	0	0	50	170	21	0	1.21	0.92	5.58	5.42	13.14	5.9	145	40.3	0	0	1
0	21.6296	176	95.76	271.76	1.83793	1.90311	0	68	1	0	0	0	0	0	0	0	50	300	18	0	1.33	0.49	5.38	3.91	4.61	28.9	102	30.3	1	1	0
0	33.3319	176.16	182.56	358.72	0.964943	1.53129	1	71	0	0	0	0	1	1	1	1	100	420	11	0	3.32	1.04	5.46	5	3.76	9.21	142	41.8	0	0	0
0	25.3086	177.92	184.48	362.4	0.964441	1.32145	0	67	0	0	0	0	0	0	1	0	50	210	11	1	1.37	1.18	5.87	4.57	1.76	8.8	157	37.4	0	0	0
1	27.2173	178.4	117.92	296.32	1.51289	1.66667	0	88	1	0	0	1	0	1	1	1	150	180	8	1	0.81	0.9	4.02	4.74	7	36.06	111	31.5	1	0	1
1	21.4844	178.72	136.24	314.96	1.3118	2.08007	1	85	0	0	0	0	0	0	0	1	50	260	9	0	0.97	0.73	4.58	4.76	32.95	29.9	99	32.95	1	1	0
1	28.0497	179.52	222.64	402.16	0.806324	1.08197	0	38	0	0	0	1	1	1	1	1	300	400	6	1	0.4	0.85	4.78	3.55	0.65	3	104	38.1	0	1	1
1	23.8367	179.52	99.44	278.96	1.80531	1.51213	0	61	0	0	0	0	0	1	1	0	50	150	15	0	1.24	1.19	5.17	5.36	8.97	20.5	148	38.1	0	0	0
0	24.0238	179.76	115.76	295.52	1.55287	1.33909	0	74	1	1	1	0	0	0	1	0	50	230	14	0	0.9	1.13	6.38	5.91	1.15	11.8	150	41.8	0	0	1
0	25.9516	183.84	106.32	290.16	1.72912	1.26961	0	68	0	0	0	0	0	0	1	0	50	280	18	1	1.22	1.18	5.42	3.43	1.81	7.6	69	38.1	1	1	0
1	24.2123	184.08	122	306.08	1.50885	1.41774	0	53	0	0	0	0	0	1	1	1	100	520	20	0	1.22	0.97	4.51	3.99	1.66	4.3	152	41.4	0	0	1
1	28.764	184.16	168.24	352.4	1.09463	1.81833	1	86	0	0	0	0	0	0	0	0	50	140	11	1	1.21	0.72	5.05	4.26	1.48	18.5	96	35.2	1	1	1
1	28.441	185.28	126.72	312	1.46212	1.20187	0	71	1	0	0	0	0	1	1	0	100	310	14	1	1.14	1.99	5.13	5.49	2.1	11	163	38.8	0	1	0
0	30.8185	185.76	147.2	332.96	1.26196	1.97281	1	71	0	0	0	0	0	0	0	0	50	230	23	0	1.27	1.03	4.71	4.17	21.88	53.6	85	35.9	1	1	1
0	27.3438	186.64	105.68	292.32	1.76609	1.93771	0	76	0	1	0	0	0	0	1	0	50	130	10	1	0.86	1.04	8.67	2.95	1.12	7	122	35.7	0	1	1
0	28.6851	186.96	163.84	350.8	1.14111	1.75319	1	65	1	0	0	1	0	1	1	0	50	130	7	0	0.87	1.19	5.95	4.94	2.35	0.8	129	39.5	0	0	0
1	28.3447	187.6	209.44	397.04	0.895722	1.53168	1	57	0	0	0	0	0	1	1	1	200	280	20	0	2.16	1.64	4.91	7.49	1.32	9.8	118	36.9	0	0	0
1	26.7299	191.92	119.92	311.84	1.6004	1.36307	0	68	1	0	0	0	0	0	1	0	50	300	10	1	1.45	1.27	5.07	6.36	3.82	16.6	138	38.8	0	1	1
1	27.6817	193.2	190.32	383.52	1.01513	1.48433	0	58	0	0	0	0	0	0	1	0	50	450	24	1	2.28	1.21	5.82	5.38	3.08	5.7	156	46.3	0	0	0
1	26.4721	193.36	139.52	332.88	1.38589	1.28019	0	71	0	0	0	1	0	0	1	1	100	260	56	0	0.8	0.82	5.77	3.31	28.86	104.4	141	33.9	0	1	1
0	26.1593	194.88	161.12	356	1.20953	2.16919	1	83	0	1	0	0	0	1	0	1	50	280	21	0	1.5	0.75	6.98	4.37	7.31	11.4	117	39.1	0	1	0
1	27.3797	195.92	151.36	347.28	1.2944	1.63267	0	68	1	0	0	0	0	0	0	0	50	270	13	1	0.86	0.9	5.32	4.42	1.29	34.8	124	33.5	0	0	1
1	24.2424	196.88	94	290.88	2.09447	1.97989	0	81	0	0	0	0	0	1	1	1	200	360	13	0	1.45	1.49	4.42	5.55	14.63	110.6	136	32.2	0	1	0
0	33.91	198.96	336.48	535.44	0.591298	1.66243	1	67	0	0	0	0	0	0	0	0	100	260	22	0	0.8	0.92	4.62	3.86	13.86	31.8	123	32.4	0	0	0
0	30.0947	199.76	158.8	358.56	1.25793	1.22642	0	70	1	0	0	1	0	0	1	0	50	140	9	0	0.81	1.33	4.6	4.28	2.6	21.1	148	37.6	0	1	0
0	27.3588	200.72	169.44	370.16	1.18461	1.62605	0	63	0	1	0	0	0	0	1	0	100	330	4	0	2.65	0.8	5.77	4.01	2.44	11.2	158	42.5	0	0	0
1	31.25	201.36	172.88	374.24	1.16474	1.86721	1	71	0	0	0	0	0	0	0	0	50	250	0	1							103	30.2	1	1	0
1	31.5556	202	150.4	352.4	1.34309	2.29337	1	77	0	0	0	0	0	0	0	0	50	250	19	0	1.15	0.97	4.49	3.58	50.78	32.1	84	34.8	1	1	0
1	22.0317	204.16	166.48	370.64	1.22633	2.38728	1	77	0	1	0	1	0	1	0	1	100	240	10	1	1.28	1.22	7.89	5.28	2.61	21.6	88	29.2	1	1	0
0	26.4463	206.32	126.88	333.2	1.6261	1.56588	0	66	1	0	0	0	0	1	1	0	50	130	16	0	0.92	0.91	4.27	4.7	6.43	1.97	130	38	0	0	0
0	28.8415	206.72	166.08	372.8	1.2447	2.34909	1	72	0	1	0	1	0	0	0	0	50	120	19	0	1.07	1.56	6.63	3.83	7.63	25.6	114	38.5	0	1	1
0	24.2215	208.48	135.04	343.52	1.54384	1.58902	0	72	1	1	0	0	0	0	0	0	50	190	3	1	0.64	1	4.55	4.89	114.3	2.99	128	41.9	0	1	1
0	27.9431	209.76	224.72	434.48	0.933428	1.62857	0	59	1	0	0	0	0	1	1	1	100	250	5	0	1.55	0.72	5.24	3.82	1.75	4.6	118	33.2	0	0	0
1	25.7959	212.88	75.224	288.104	2.82995	1.47998	0	66	1	1	0	0	1	0	0	0	100	200	18	1	2.6	1.13	19.53	5.83	361.94	501.59	122	37.4	0	1	1
0	29.3878	213.76	251.04	464.8	0.851498	1.45375	0	36	1	0	0	0	0	0	1	0	500	220	13	0	2.26	0.83	4.91	4.58	0.61	4.9	148	41.4	0	0	1
1	22.4913	214.64	148.8	363.44	1.44247	1.62705	0	65	0	0	0	0	0	1	0	1	50	330	10	1	1.06	1.1	4.91	3.05	1.43	10	156	40.2	0	1	1
0	27.8852	215.2	151.36	366.56	1.42178	1.68335	0	59	0	0	0	0	0	0	0	1	100	340	21	1	0.98	1.01	5.04	3.67	9.43	3.65	111	36.1	0	0	1
0	27.3588	215.2	153.84	369.04	1.39886	2.01347	0	81	0	1	0	1	0	0	0	1	100	180	11	0	1.63	1.08	4.74	4.51	1.54	24.3	131	33.8	0	1	1
0	27.0842	216.071	192.16	408.231	1.12443	1.84235	0	66	0	0	0	0	0	0	1	0	300	270	16	0	2.2	0.79	5.37	4.47	21.65	11.2	143	37.5	0	0	0
0	23.4375	216.24	96.16	312.4	2.24875	2.06336	0	76	0	0	0	0	0	0	1	0	50	190	22	0	1.45	0.9	7.41	4.09	0.95	7.8	78	34.9	1	0	0
1	25.9516	218.96	144.72	363.68	1.51299	1.74109	0	87	0	0	0	0	0	0	0	0	50	220	24	1	1.24	0.8	5.74	4.04	9.01	16.05	91	40.8	1	1	1
0	22.8571	219.52	138.64	358.16	1.58338	1.76918	0	81	0	1	0	1	0	0	1	0	100	270	16	1	1.24	0.69	6.05	4.41	1.14	5	102	30.1	1	1	0
0	25.9516	222.24	207.52	429.76	1.07093	1.90274	0	79	0	0	0	0	0	1	1	1	100	360	7	0	0.96	1.41	5.55	5.88	24.9	12.4	140	20	1	1	0
1	24.2215	224	125.2	349.2	1.78914	1.61197	0	61	1	1	0	1	0	1	1	1	100	310	15	0	2.97	0.77	6.25	3.6	2.51	11.1	125	42.3	0	1	0
1	28.7317	224.88	166.48	391.36	1.35079	1.37323	0	52	1	0	0	0	0	1	1	1	50	180	13	0	1.36	0.83	5.3	3.26	0.92	73.6	131	37.2	0	1	1
1	24.4193	225.52	102.96	328.48	2.19037	1.71576	0	68	1	1	1	0	0	0	1	0	50	210	12	1	1.03	0.68	9.36	3.08	82.1	1957	135	37.1	0	1	1
1	20.8308	226	100.08	326.08	2.25819	2.01068	0	73	0	0	0	0	0	1	1	1	200	220	9	0	0.77	1.07	4.55	4.1	2.29	8.6	114	33.9	0	1	0
1	28.3737	230.88	171.68	402.56	1.34483	1.56593	0	60	1	0	0	0	1	1	0	1	300	520	1	0	1.93	0.98	5.12	4.94	3.52	0.8	139	38.5	0	0	0
1	29.0533	233.76	191.68	425.44	1.21953	1.52904	0	62	1	1	0	0	0	0	1	0	50	230	5	0	0.91	0.87	10.06	3.35	2.02	0.8	137	40.7	0	0	1
0	24.2215	248	160.96	408.96	1.54076	1.91595	0	71	0	1	0	0	0	0	0	0	50	220	6	1	0.91	0.87	10.06	3.35	2.02	0.8	148	40.7	0	1	0
0	26.9598	252.8	151.76	404.56	1.66579	1.91515	0	79	1	0	0	1	0	0	0	0	30	120	6	1	1.08	0.83	5.55	4.03	4.3	19.7	130	38	0	1	0
0	26.7949	263.92	169.12	433.04	1.56055	1.91246	0	59	0	0	0	0	0	0	1	0	100	250	13	0	0.94	0.67	5.4	2.93	14.96	3	90	37.5	1	0	0
0	27.7634	266.96	150.24	417.2	1.77689	1.73351	0	81	0	1	0	0	0	0	0	0	200	140	9	0	1.3	0.92	6.96	3.49	1.79	9	132	39.9	0	1	0
0	28.4091	267.6	134.64	402.24	1.98752	1.72156	0	50	1	0	0	0	0	0	0	0	150	290	14	0	1.57	0.84	5.23	4.3	5.4	9.6	140	42.9	0	0	0
0	30.0712	274.08	158.88	432.96	1.72508	1.95214	0	66	1	0	0	0	0	0	0	0	50	200	6	0	1.2	1.36	5.63	4.18	1.5	10.2	133	40.1	0	1	0
0	24.6914	338.16	152.96	491.12	2.21077	2.1188	0	49	0	0	0	0	0	1	1	0	100	200	16	1	1.48	0.81	5.55	5.78	1.07	16.9	82	33.8	1	0	0
1	25.9516	224	151	375	1.483	3.84088	0	65	1	0	0	1	1	0	1	1	150	240	5	0	1.08	0.83	4.7	3.46	82.1	16.9	111	20	1	0	1
1	28.4091	185.3	124	309.3	1.494	3.07807	0	73	1	1	1	1	1	1	1	1	100	290	6	0	0.94	0.67	5.48	4.71	14.96	10.2	123	18	1	0	1
1	26.7949	213.2	142	355.2	1.501	6.05682	0	63	1	1	1	1	0	1	0	1	200	320	4	0	1.3	0.92	5.88	3.57	24.9	73.6	105	28	1	1	1
1	27.7634	198.2	112	310.2	1.77	3.35364	0	70	1	1	1	1	1	0	1	0	100	360	5	1	1.57	0.84	5.15	5.07	21.65	12.4	107	33.1	0	1	1
1	29.0533	173.1	102	275.1	1.697	2.46581	0	58	1	0	1	1	1	1	1	0	50	290	7	1	1.2	1.36	4.98	4.9	114.3	11.1	113	32	1	0	1
1	28.7317	199.2	104	303.2	1.915	3.36486	1	60	0	0	1	1	1	1	0	0	100	400	9	1	1.48	0.81	7.01	4.3	50.78	19.7	108	26	1	1	1
1	28.7317	199.2	104	303.2	1.915	3.36486	1	60	0	0	1	0	1	1	0	0	100	400	9	1	1.48	0.81	6.1	4.3	50.78	19.7	108	26	1	1	1
